# Supplementary material for: Using computer vision on herbarium specimen images to discriminate among closely related horsetails (Equisetum)
Source: Appl Plant Sci. 2020 Jul 1;8(6):e11372. doi: 10.1002/aps3.11372 (PMC7328651; doi:10.1002/aps3.11372)
Supplement: Supplementary file 1 — APPENDIX S1. Links to herbarium specimen images and metadata downloaded from SERNEC (http://sernecportal.org/portal/) for each of the three focal taxa (E. hyemale, E. laevigatum, and E. ×ferrissii). [file APS3-8-e11372-s001.xlsx]

## Sheet: E. hyemale
	Pryer et al.—Applications in Plant Sciences 2020 8(6)—Appendix S1
	DOI: 10.1002/aps3.11372
	APPENDIX S1.Links to herbarium specimen images and metadata downloaded from SERNEC (http://sernecportal.org/portal/) for each of the three focal taxa (E. hyemale, E. laevigatum, and E. ×ferrissii).
coreid	identifier	accessURI	thumbnailAccessURI	goodQualityAccessURI	rights	Owner	UsageTerms	WebStatement	caption	comments	providerManagedID	MetadataDate	format	associatedSpecimenReference	type	subtype	metadataLanguage
11320592	http://images.cyberfloralouisiana.com/images/specimensheets/lsus/0/0/37/98/LSUS003798.jpg	http://images.cyberfloralouisiana.com/images/specimensheets/lsus/0/0/37/98/LSUS003798.jpg	http://sernecportal.org/imglib/sernec/LSUS/LSUS003/LSUS003798_tn.jpg	http://sernecportal.org/imglib/sernec/LSUS/LSUS003/LSUS003798.jpg		Louisiana State University Shreveport, D. T. MacRoberts Herbarium (LSUS)	CC0 1.0 (Public-domain)	http://creativecommons.org/publicdomain/zero/1.0/			urn:uuid:7cb7ca92-8cd0-4f28-9393-9a5ca282ba30	2016-10-10 14:32:45	image/jpeg	http://sernecportal.org/portal/collections/individual/index.php?occid=11320592	StillImage	Photograph	en
11346835	http://images.cyberfloralouisiana.com/images/specimensheets/no/0/0/0/29/NO0000029.jpg	http://images.cyberfloralouisiana.com/images/specimensheets/no/0/0/0/29/NO0000029.jpg	http://sernecportal.org/imglib/sernec/NO/NO0000/NO0000029_tn.jpg	http://sernecportal.org/imglib/sernec/NO/NO0000/NO0000029.jpg		Tulane Herbarium (NO)	CC0 1.0 (Public-domain)	http://creativecommons.org/publicdomain/zero/1.0/			urn:uuid:2244073b-2c2c-48a0-b448-8411dfff037c	2016-10-11 13:43:25	image/jpeg	http://sernecportal.org/portal/collections/individual/index.php?occid=11346835	StillImage	Photograph	en
11346841	http://images.cyberfloralouisiana.com/images/specimensheets/no/0/0/0/31/NO0000031.jpg	http://images.cyberfloralouisiana.com/images/specimensheets/no/0/0/0/31/NO0000031.jpg	http://sernecportal.org/imglib/sernec/NO/NO0000/NO0000031_tn.jpg	http://sernecportal.org/imglib/sernec/NO/NO0000/NO0000031.jpg		Tulane Herbarium (NO)	CC0 1.0 (Public-domain)	http://creativecommons.org/publicdomain/zero/1.0/			urn:uuid:adb14438-e9e6-4d5b-be2b-e8b4317f643a	2016-10-11 13:43:32	image/jpeg	http://sernecportal.org/portal/collections/individual/index.php?occid=11346841	StillImage	Photograph	en
11346879	http://images.cyberfloralouisiana.com/images/specimensheets/no/0/0/0/46/NO0000046.jpg	http://images.cyberfloralouisiana.com/images/specimensheets/no/0/0/0/46/NO0000046.jpg	http://sernecportal.org/imglib/sernec/NO/NO0000/NO0000046_tn.jpg	http://sernecportal.org/imglib/sernec/NO/NO0000/NO0000046.jpg		Tulane Herbarium (NO)	CC0 1.0 (Public-domain)	http://creativecommons.org/publicdomain/zero/1.0/			urn:uuid:3796ab94-462f-42dd-9dd5-3faeab9b3317	2016-10-11 13:44:33	image/jpeg	http://sernecportal.org/portal/collections/individual/index.php?occid=11346879	StillImage	Photograph	en
11346897	http://images.cyberfloralouisiana.com/images/specimensheets/no/0/0/0/51/NO0000051.jpg	http://images.cyberfloralouisiana.com/images/specimensheets/no/0/0/0/51/NO0000051.jpg	http://sernecportal.org/imglib/sernec/NO/NO0000/NO0000051_tn.jpg	http://sernecportal.org/imglib/sernec/NO/NO0000/NO0000051.jpg		Tulane Herbarium (NO)	CC0 1.0 (Public-domain)	http://creativecommons.org/publicdomain/zero/1.0/			urn:uuid:4dab4479-5d82-44e5-ad9e-51feab3ff848	2016-10-11 13:44:50	image/jpeg	http://sernecportal.org/portal/collections/individual/index.php?occid=11346897	StillImage	Photograph	en
11346903	http://images.cyberfloralouisiana.com/images/specimensheets/no/0/0/0/53/NO0000053.jpg	http://images.cyberfloralouisiana.com/images/specimensheets/no/0/0/0/53/NO0000053.jpg	http://sernecportal.org/imglib/sernec/NO/NO0000/NO0000053_tn.jpg	http://sernecportal.org/imglib/sernec/NO/NO0000/NO0000053.jpg		Tulane Herbarium (NO)	CC0 1.0 (Public-domain)	http://creativecommons.org/publicdomain/zero/1.0/			urn:uuid:fc72a530-2627-4afd-8ed4-7d7fcdd2a900	2016-10-11 13:44:56	image/jpeg	http://sernecportal.org/portal/collections/individual/index.php?occid=11346903	StillImage	Photograph	en
11347172	http://images.cyberfloralouisiana.com/images/specimensheets/no/0/0/1/43/NO0000143.jpg	http://images.cyberfloralouisiana.com/images/specimensheets/no/0/0/1/43/NO0000143.jpg	http://sernecportal.org/imglib/sernec/NO/NO0000/NO0000143_tn.jpg	http://sernecportal.org/imglib/sernec/NO/NO0000/NO0000143.jpg		Tulane Herbarium (NO)	CC0 1.0 (Public-domain)	http://creativecommons.org/publicdomain/zero/1.0/			urn:uuid:926fa5c6-7964-4734-aa0c-2fd6b3e3d2f8	2016-10-11 13:51:00	image/jpeg	http://sernecportal.org/portal/collections/individual/index.php?occid=11347172	StillImage	Photograph	en
11347178	http://images.cyberfloralouisiana.com/images/specimensheets/no/0/0/1/45/NO0000145.jpg	http://images.cyberfloralouisiana.com/images/specimensheets/no/0/0/1/45/NO0000145.jpg	http://sernecportal.org/imglib/sernec/NO/NO0000/NO0000145_tn.jpg	http://sernecportal.org/imglib/sernec/NO/NO0000/NO0000145.jpg		Tulane Herbarium (NO)	CC0 1.0 (Public-domain)	http://creativecommons.org/publicdomain/zero/1.0/			urn:uuid:df7ece90-eb24-4bcb-86a8-f88d9d39a947	2016-10-11 13:51:07	image/jpeg	http://sernecportal.org/portal/collections/individual/index.php?occid=11347178	StillImage	Photograph	en
11347193	http://images.cyberfloralouisiana.com/images/specimensheets/no/0/0/1/50/NO0000150.jpg	http://images.cyberfloralouisiana.com/images/specimensheets/no/0/0/1/50/NO0000150.jpg	http://sernecportal.org/imglib/sernec/NO/NO0000/NO0000150_tn.jpg	http://sernecportal.org/imglib/sernec/NO/NO0000/NO0000150.jpg		Tulane Herbarium (NO)	CC0 1.0 (Public-domain)	http://creativecommons.org/publicdomain/zero/1.0/			urn:uuid:258fdaa3-8747-41a6-9925-b61c846a34e6	2016-10-11 13:51:28	image/jpeg	http://sernecportal.org/portal/collections/individual/index.php?occid=11347193	StillImage	Photograph	en
11347205	http://images.cyberfloralouisiana.com/images/specimensheets/no/0/0/1/54/NO0000154.jpg	http://images.cyberfloralouisiana.com/images/specimensheets/no/0/0/1/54/NO0000154.jpg	http://sernecportal.org/imglib/sernec/NO/NO0000/NO0000154_tn.jpg	http://sernecportal.org/imglib/sernec/NO/NO0000/NO0000154.jpg		Tulane Herbarium (NO)	CC0 1.0 (Public-domain)	http://creativecommons.org/publicdomain/zero/1.0/			urn:uuid:1781ac9d-3536-46f1-a5a7-cba2942792ea	2016-10-11 13:51:46	image/jpeg	http://sernecportal.org/portal/collections/individual/index.php?occid=11347205	StillImage	Photograph	en
11347208	http://images.cyberfloralouisiana.com/images/specimensheets/no/0/0/1/55/NO0000155.jpg	http://images.cyberfloralouisiana.com/images/specimensheets/no/0/0/1/55/NO0000155.jpg	http://sernecportal.org/imglib/sernec/NO/NO0000/NO0000155_tn.jpg	http://sernecportal.org/imglib/sernec/NO/NO0000/NO0000155.jpg		Tulane Herbarium (NO)	CC0 1.0 (Public-domain)	http://creativecommons.org/publicdomain/zero/1.0/			urn:uuid:2bf7fe3c-c824-4db4-9eb2-2e6cf72d9d05	2016-10-11 13:51:49	image/jpeg	http://sernecportal.org/portal/collections/individual/index.php?occid=11347208	StillImage	Photograph	en
11347222	http://images.cyberfloralouisiana.com/images/specimensheets/no/0/0/1/62/NO0000162.jpg	http://images.cyberfloralouisiana.com/images/specimensheets/no/0/0/1/62/NO0000162.jpg	http://sernecportal.org/imglib/sernec/NO/NO0000/NO0000162_tn.jpg	http://sernecportal.org/imglib/sernec/NO/NO0000/NO0000162.jpg		Tulane Herbarium (NO)	CC0 1.0 (Public-domain)	http://creativecommons.org/publicdomain/zero/1.0/			urn:uuid:2b3e4727-0ae0-45f9-b1c4-eeb57898e64f	2016-10-11 13:52:18	image/jpeg	http://sernecportal.org/portal/collections/individual/index.php?occid=11347222	StillImage	Photograph	en
13261164	https://bisque.cyverse.org/image_service/image/00-M5mRhhqs4yygfEKkA8PCSP?resize=4000&format=jpeg	https://bisque.cyverse.org/image_service/image/00-M5mRhhqs4yygfEKkA8PCSP?resize=4000&format=jpeg	https://bisque.cyverse.org/image_service/image/00-M5mRhhqs4yygfEKkA8PCSP?thumbnail=200,200	https://bisque.cyverse.org/image_service/image/00-M5mRhhqs4yygfEKkA8PCSP?resize=1250&format=jpeg		Rhodes College Herbarium (SWMT)	CC0 1.0 (Public-domain)	http://creativecommons.org/publicdomain/zero/1.0/			urn:uuid:5c3781f8-41ff-4ca1-8037-581c46609478	2017-05-09 14:25:19	image/jpeg	http://sernecportal.org/portal/collections/individual/index.php?occid=13261164	StillImage	Photograph	en
13340147	https://bisque.cyverse.org/image_service/image/00-doPUerLHFDAHGMYbuVEg94/resize:4000/format:jpeg	https://bisque.cyverse.org/image_service/image/00-doPUerLHFDAHGMYbuVEg94/resize:4000/format:jpeg	https://bisque.cyverse.org/image_service/image/00-doPUerLHFDAHGMYbuVEg94/thumbnail:200,200	https://bisque.cyverse.org/image_service/image/00-doPUerLHFDAHGMYbuVEg94/resize:1250/format:jpeg		Longwood University, Harvill-Stevens Herbarium (FARM)	CC BY-NC (Attribution-Non-Commercial)	http://creativecommons.org/licenses/by-nc/3.0/			urn:uuid:d225e68c-0219-4239-a7fd-a0f121815153	2018-05-28 16:04:28	image/jpeg	http://sernecportal.org/portal/collections/individual/index.php?occid=13340147	StillImage	Photograph	en
13340355	https://bisque.cyverse.org/image_service/image/00-FSCUEjxtKVWQLCmucNShvm/resize:4000/format:jpeg	https://bisque.cyverse.org/image_service/image/00-FSCUEjxtKVWQLCmucNShvm/resize:4000/format:jpeg	https://bisque.cyverse.org/image_service/image/00-FSCUEjxtKVWQLCmucNShvm/thumbnail:200,200	https://bisque.cyverse.org/image_service/image/00-FSCUEjxtKVWQLCmucNShvm/resize:1250/format:jpeg		Longwood University, Harvill-Stevens Herbarium (FARM)	CC BY-NC (Attribution-Non-Commercial)	http://creativecommons.org/licenses/by-nc/3.0/			urn:uuid:ee9d0d22-56a9-4b43-99fd-2dcf060a8df3	2018-05-28 16:04:28	image/jpeg	http://sernecportal.org/portal/collections/individual/index.php?occid=13340355	StillImage	Photograph	en
13382575	http://mam.ansp.org/image/MCA/Fullsize/0004/MCA0004442.jpg	http://mam.ansp.org/image/MCA/Fullsize/0004/MCA0004442.jpg	http://sernecportal.org/imglib/mam/MCA/MCA0004/MCA0004442_1489423458_tn.jpg	http://sernecportal.org/imglib/mam/MCA/MCA0004/MCA0004442_1489423458_web.jpg		Muhlenberg College (MCA)	CC0 1.0 (Public-domain)	http://creativecommons.org/publicdomain/zero/1.0/			urn:uuid:32a31a07-5ad3-4c06-80a0-5946ca681958	2017-03-13 11:17:10	image/jpeg	http://sernecportal.org/portal/collections/individual/index.php?occid=13382575	StillImage	Photograph	en
13382582	http://mam.ansp.org/image/MCA/Fullsize/0004/MCA0004449.jpg	http://mam.ansp.org/image/MCA/Fullsize/0004/MCA0004449.jpg	http://sernecportal.org/imglib/mam/MCA/MCA0004/MCA0004449_1489424490_tn.jpg	http://sernecportal.org/imglib/mam/MCA/MCA0004/MCA0004449_1489424490_web.jpg		Muhlenberg College (MCA)	CC0 1.0 (Public-domain)	http://creativecommons.org/publicdomain/zero/1.0/			urn:uuid:0864145e-48b4-4999-8746-163479ef304b	2017-03-13 11:17:10	image/jpeg	http://sernecportal.org/portal/collections/individual/index.php?occid=13382582	StillImage	Photograph	en
13382583	http://mam.ansp.org/image/MCA/Fullsize/0004/MCA0004450.jpg	http://mam.ansp.org/image/MCA/Fullsize/0004/MCA0004450.jpg	http://sernecportal.org/imglib/mam/MCA/MCA0004/MCA0004450_1489423884_tn.jpg	http://sernecportal.org/imglib/mam/MCA/MCA0004/MCA0004450_1489423884_web.jpg		Muhlenberg College (MCA)	CC0 1.0 (Public-domain)	http://creativecommons.org/publicdomain/zero/1.0/			urn:uuid:02f59955-2a8d-4489-ba2d-d8b992a4bb10	2017-03-13 11:17:10	image/jpeg	http://sernecportal.org/portal/collections/individual/index.php?occid=13382583	StillImage	Photograph	en
14378885	https://bisque.cyverse.org/image_service/image/00-F2C37DTscca9ZKTNRHMvUA/resize:4000/format:jpeg	https://bisque.cyverse.org/image_service/image/00-F2C37DTscca9ZKTNRHMvUA/resize:4000/format:jpeg	https://bisque.cyverse.org/image_service/image/00-F2C37DTscca9ZKTNRHMvUA/thumbnail:200,200	https://bisque.cyverse.org/image_service/image/00-F2C37DTscca9ZKTNRHMvUA/resize:1250/format:jpeg		The Florida State University	CC BY-NC (Attribution-Non-Commercial)	http://creativecommons.org/licenses/by-nc/3.0/			urn:uuid:e6166494-3594-4433-9d28-ba15bf63a8f9	2017-10-16 10:59:53	image/jpeg	http://sernecportal.org/portal/collections/individual/index.php?occid=14378885	StillImage	Photograph	en
14378889	https://bisque.cyverse.org/image_service/image/00-FUR4gATC4xC6k8Y5nACBRE/resize:4000/format:jpeg	https://bisque.cyverse.org/image_service/image/00-FUR4gATC4xC6k8Y5nACBRE/resize:4000/format:jpeg	https://bisque.cyverse.org/image_service/image/00-FUR4gATC4xC6k8Y5nACBRE/thumbnail:200,200	https://bisque.cyverse.org/image_service/image/00-FUR4gATC4xC6k8Y5nACBRE/resize:1250/format:jpeg		The Florida State University	CC BY-NC (Attribution-Non-Commercial)	http://creativecommons.org/licenses/by-nc/3.0/			urn:uuid:60f077bb-d2cd-47b8-ad9e-a868098bb06a	2017-10-16 10:59:53	image/jpeg	http://sernecportal.org/portal/collections/individual/index.php?occid=14378889	StillImage	Photograph	en
14378892	https://bisque.cyverse.org/image_service/image/00-sSMAqmAJFMGEbWWPLpCdeH/resize:4000/format:jpeg	https://bisque.cyverse.org/image_service/image/00-sSMAqmAJFMGEbWWPLpCdeH/resize:4000/format:jpeg	https://bisque.cyverse.org/image_service/image/00-sSMAqmAJFMGEbWWPLpCdeH/thumbnail:200,200	https://bisque.cyverse.org/image_service/image/00-sSMAqmAJFMGEbWWPLpCdeH/resize:1250/format:jpeg		The Florida State University	CC BY-NC (Attribution-Non-Commercial)	http://creativecommons.org/licenses/by-nc/3.0/			urn:uuid:0f86143f-8835-40be-b04d-f6433f266d08	2017-10-16 10:59:53	image/jpeg	http://sernecportal.org/portal/collections/individual/index.php?occid=14378892	StillImage	Photograph	en
14379050	https://bisque.cyverse.org/image_service/image/00-eN7qLAwH7gdDVGywnEBDAk/resize:4000/format:jpeg	https://bisque.cyverse.org/image_service/image/00-eN7qLAwH7gdDVGywnEBDAk/resize:4000/format:jpeg	https://bisque.cyverse.org/image_service/image/00-eN7qLAwH7gdDVGywnEBDAk/thumbnail:200,200	https://bisque.cyverse.org/image_service/image/00-eN7qLAwH7gdDVGywnEBDAk/resize:1250/format:jpeg		The Florida State University	CC BY-NC (Attribution-Non-Commercial)	http://creativecommons.org/licenses/by-nc/3.0/			urn:uuid:16860c47-3237-4c97-bdb9-ceef66b82986	2017-10-16 10:59:53	image/jpeg	http://sernecportal.org/portal/collections/individual/index.php?occid=14379050	StillImage	Photograph	en
14726422	http://sweetgum.nybg.org/images3/1735/871/02514773.jpg	http://sweetgum.nybg.org/images3/1735/871/02514773.jpg	http://sweetgum.nybg.org/images3/1735/871/02514773.thumb.jpg			New York Botanical Garden (NY)	CC BY-NC (Attribution-Non-Commercial)	http://creativecommons.org/licenses/by-nc/3.0/			urn:uuid:ddfb6f98-7149-4a0c-a790-09d48a75918c	2017-06-20 18:41:04	image/jpeg	http://sernecportal.org/portal/collections/individual/index.php?occid=14726422	StillImage	Photograph	en
14897448	http://sweetgum.nybg.org/images3/2100/739/02694575.jpg	http://sweetgum.nybg.org/images3/2100/739/02694575.jpg	http://sweetgum.nybg.org/images3/2100/739/02694575.thumb.jpg			New York Botanical Garden (NY)	CC BY-NC (Attribution-Non-Commercial)	http://creativecommons.org/licenses/by-nc/3.0/			urn:uuid:f5e45c5a-180b-4ee3-8b96-9a7e251b1eca	2017-06-20 18:41:04	image/jpeg	http://sernecportal.org/portal/collections/individual/index.php?occid=14897448	StillImage	Photograph	en
16698663	http://cdn.flmnh.ufl.edu/herbarium/jpg/p07/p7806s1.jpg	http://cdn.flmnh.ufl.edu/herbarium/jpg/p07/p7806s1.jpg	http://sernecportal.org/imglib/sernec/FLAS/P7/p7806s1_1510096904_tn.jpg	http://sernecportal.org/imglib/sernec/FLAS/P7/p7806s1_1510096904_web.jpg		University of Florida	CC BY-NC (Attribution-Non-Commercial)	http://creativecommons.org/licenses/by-nc/3.0/			urn:uuid:fd7d45db-6d67-4a0a-bd5a-689a3640ec0b	2017-11-07 18:13:02	image/jpeg	http://sernecportal.org/portal/collections/individual/index.php?occid=16698663	StillImage	Photograph	en
20517587	https://bisque.cyverse.org/image_service/image/00-YwTqL4Kymh6ikdaifv9v84/resize:4000/format:jpeg	https://bisque.cyverse.org/image_service/image/00-YwTqL4Kymh6ikdaifv9v84/resize:4000/format:jpeg	https://bisque.cyverse.org/image_service/image/00-YwTqL4Kymh6ikdaifv9v84/thumbnail:200,200	https://bisque.cyverse.org/image_service/image/00-YwTqL4Kymh6ikdaifv9v84/resize:1250/format:jpeg		University of Georgia Herbarium (GA)	CC BY-NC (Attribution-Non-Commercial)	http://creativecommons.org/licenses/by-nc/3.0/			urn:uuid:08c4d6e4-e615-47c2-b703-87899758a96b	2019-03-22 08:06:11	image/jpeg	http://sernecportal.org/portal/collections/individual/index.php?occid=20517587	StillImage	Photograph	en
20518154	https://bisque.cyverse.org/image_service/image/00-RLq2sWvcAmJC2PENrAG3Cf/resize:4000/format:jpeg	https://bisque.cyverse.org/image_service/image/00-RLq2sWvcAmJC2PENrAG3Cf/resize:4000/format:jpeg	https://bisque.cyverse.org/image_service/image/00-RLq2sWvcAmJC2PENrAG3Cf/thumbnail:200,200	https://bisque.cyverse.org/image_service/image/00-RLq2sWvcAmJC2PENrAG3Cf/resize:1250/format:jpeg		University of Georgia Herbarium (GA)	CC BY-NC (Attribution-Non-Commercial)	http://creativecommons.org/licenses/by-nc/3.0/			urn:uuid:9c34c456-592b-45de-848d-9f6765430863	2019-03-27 06:58:04	image/jpeg	http://sernecportal.org/portal/collections/individual/index.php?occid=20518154	StillImage	Photograph	en
20520165	https://bisque.cyverse.org/image_service/image/00-LjjPYqFqr4D26NbNkJ9wdS/resize:4000/format:jpeg	https://bisque.cyverse.org/image_service/image/00-LjjPYqFqr4D26NbNkJ9wdS/resize:4000/format:jpeg	https://bisque.cyverse.org/image_service/image/00-LjjPYqFqr4D26NbNkJ9wdS/thumbnail:200,200	https://bisque.cyverse.org/image_service/image/00-LjjPYqFqr4D26NbNkJ9wdS/resize:1250/format:jpeg		University of Georgia Herbarium (GA)	CC BY-NC (Attribution-Non-Commercial)	http://creativecommons.org/licenses/by-nc/3.0/			urn:uuid:51d05170-3bde-40e1-aa59-093271bb04e7	2019-03-26 10:47:09	image/jpeg	http://sernecportal.org/portal/collections/individual/index.php?occid=20520165	StillImage	Photograph	en
20522539	https://bisque.cyverse.org/image_service/image/00-vzaz8m4TfJH4nN6UL8RJ3B/resize:4000/format:jpeg	https://bisque.cyverse.org/image_service/image/00-vzaz8m4TfJH4nN6UL8RJ3B/resize:4000/format:jpeg	https://bisque.cyverse.org/image_service/image/00-vzaz8m4TfJH4nN6UL8RJ3B/thumbnail:200,200	https://bisque.cyverse.org/image_service/image/00-vzaz8m4TfJH4nN6UL8RJ3B/resize:1250/format:jpeg		University of Georgia Herbarium (GA)	CC BY-NC (Attribution-Non-Commercial)	http://creativecommons.org/licenses/by-nc/3.0/			urn:uuid:7ae73910-ce3f-45d2-a320-d72b475cb725	2019-03-27 15:06:53	image/jpeg	http://sernecportal.org/portal/collections/individual/index.php?occid=20522539	StillImage	Photograph	en
20522640	https://bisque.cyverse.org/image_service/image/00-r7L4aTuVqyLAH8H52KLcCf/resize:4000/format:jpeg	https://bisque.cyverse.org/image_service/image/00-r7L4aTuVqyLAH8H52KLcCf/resize:4000/format:jpeg	https://bisque.cyverse.org/image_service/image/00-r7L4aTuVqyLAH8H52KLcCf/thumbnail:200,200	https://bisque.cyverse.org/image_service/image/00-r7L4aTuVqyLAH8H52KLcCf/resize:1250/format:jpeg		University of Georgia Herbarium (GA)	CC BY-NC (Attribution-Non-Commercial)	http://creativecommons.org/licenses/by-nc/3.0/			urn:uuid:ae01676c-5432-4b06-941e-c13b6435390b	2019-03-26 10:47:09	image/jpeg	http://sernecportal.org/portal/collections/individual/index.php?occid=20522640	StillImage	Photograph	en
20523621	https://bisque.cyverse.org/image_service/image/00-cbttVMmjADYzqPCFVSwWSA/resize:4000/format:jpeg	https://bisque.cyverse.org/image_service/image/00-cbttVMmjADYzqPCFVSwWSA/resize:4000/format:jpeg	https://bisque.cyverse.org/image_service/image/00-cbttVMmjADYzqPCFVSwWSA/thumbnail:200,200	https://bisque.cyverse.org/image_service/image/00-cbttVMmjADYzqPCFVSwWSA/resize:1250/format:jpeg		University of Georgia Herbarium (GA)	CC BY-NC (Attribution-Non-Commercial)	http://creativecommons.org/licenses/by-nc/3.0/			urn:uuid:6e30e2c6-5717-455e-9924-045fc765e4ba	2019-03-26 10:47:09	image/jpeg	http://sernecportal.org/portal/collections/individual/index.php?occid=20523621	StillImage	Photograph	en
20933559	https://api.idigbio.org/v2/media/c14b30b03aa0695bce2927436e41bae1	https://api.idigbio.org/v2/media/c14b30b03aa0695bce2927436e41bae1	https://api.idigbio.org/v2/media/c14b30b03aa0695bce2927436e41bae1?size=thumbnail	https://api.idigbio.org/v2/media/c14b30b03aa0695bce2927436e41bae1?size=webview		University of Wisconsin-Madison, Wisconsin State Herbarium (WIS)	CC BY-NC (Attribution-Non-Commercial)	http://creativecommons.org/licenses/by-nc/3.0/			urn:uuid:9b223133-a74f-445b-af1b-811e20f30ce3	2018-12-11 14:23:31	image/jpeg	http://sernecportal.org/portal/collections/individual/index.php?occid=20933559	StillImage	Photograph	en
21178256	https://bisque.cyverse.org/image_service/image/00-7FRWkNMjTgbSZfzfijJTY/resize:4000/format:jpeg	https://bisque.cyverse.org/image_service/image/00-7FRWkNMjTgbSZfzfijJTY/resize:4000/format:jpeg	https://bisque.cyverse.org/image_service/image/00-7FRWkNMjTgbSZfzfijJTY/thumbnail:200,200	https://bisque.cyverse.org/image_service/image/00-7FRWkNMjTgbSZfzfijJTY/resize:1250/format:jpeg		Arkansas Natural Heritage Commission Herbarium (ANHC)	CC BY-NC (Attribution-Non-Commercial)	http://creativecommons.org/licenses/by-nc/3.0/			urn:uuid:7f911c11-d1a7-40ac-a353-bed48aa217e5	2019-01-31 08:53:50	image/jpeg	http://sernecportal.org/portal/collections/individual/index.php?occid=21178256	StillImage	Photograph	en
21866600	https://bisque.cyverse.org/image_service/image/00-h5kBC6RUZGV6QFC7rj6jpd/resize:4000/format:jpeg	https://bisque.cyverse.org/image_service/image/00-h5kBC6RUZGV6QFC7rj6jpd/resize:4000/format:jpeg	https://bisque.cyverse.org/image_service/image/00-h5kBC6RUZGV6QFC7rj6jpd/thumbnail:200,200	https://bisque.cyverse.org/image_service/image/00-h5kBC6RUZGV6QFC7rj6jpd/resize:1250/format:jpeg		Duke University (DUKE)	CC BY-NC (Attribution-Non-Commercial)	http://creativecommons.org/licenses/by-nc/3.0/			urn:uuid:eb5503e0-9b42-49b4-ab50-ea24bf01b766	2019-06-12 16:09:07	image/jpeg	http://sernecportal.org/portal/collections/individual/index.php?occid=21866600	StillImage	Photograph	en
21866603	https://bisque.cyverse.org/image_service/image/00-upZoRgTfSrKcHTYJbZjmrT/resize:4000/format:jpeg	https://bisque.cyverse.org/image_service/image/00-upZoRgTfSrKcHTYJbZjmrT/resize:4000/format:jpeg	https://bisque.cyverse.org/image_service/image/00-upZoRgTfSrKcHTYJbZjmrT/thumbnail:200,200	https://bisque.cyverse.org/image_service/image/00-upZoRgTfSrKcHTYJbZjmrT/resize:1250/format:jpeg		Duke University (DUKE)	CC BY-NC (Attribution-Non-Commercial)	http://creativecommons.org/licenses/by-nc/3.0/			urn:uuid:dbeb356e-5182-4cf3-8295-21b597019ff2	2019-06-12 16:09:07	image/jpeg	http://sernecportal.org/portal/collections/individual/index.php?occid=21866603	StillImage	Photograph	en
21866605	https://bisque.cyverse.org/image_service/image/00-f9xHdGNY765qfWzJT9xSrL/resize:4000/format:jpeg	https://bisque.cyverse.org/image_service/image/00-f9xHdGNY765qfWzJT9xSrL/resize:4000/format:jpeg	https://bisque.cyverse.org/image_service/image/00-f9xHdGNY765qfWzJT9xSrL/thumbnail:200,200	https://bisque.cyverse.org/image_service/image/00-f9xHdGNY765qfWzJT9xSrL/resize:1250/format:jpeg		Duke University (DUKE)	CC BY-NC (Attribution-Non-Commercial)	http://creativecommons.org/licenses/by-nc/3.0/			urn:uuid:420d17e8-6115-4c7a-b784-c788df795878	2019-06-12 16:09:07	image/jpeg	http://sernecportal.org/portal/collections/individual/index.php?occid=21866605	StillImage	Photograph	en

## Sheet: E. x ferrissii
coreid	identifier	accessURI	thumbnailAccessURI	goodQualityAccessURI	rights	Owner	UsageTerms	WebStatement	caption	comments	providerManagedID	MetadataDate	format	associatedSpecimenReference	type	subtype	metadataLanguage
2077661	https://api.idigbio.org/v2/media/21e9430b6b2816d43036543f90b97367?size=fullsize	https://api.idigbio.org/v2/media/21e9430b6b2816d43036543f90b97367?size=fullsize	https://api.idigbio.org/v2/media/21e9430b6b2816d43036543f90b97367?size=thumbnail	https://api.idigbio.org/v2/media/21e9430b6b2816d43036543f90b97367?size=webview		Deaver Herbarium	CC BY (Attribution)	http://creativecommons.org/licenses/by/3.0/			urn:uuid:893be954-0e09-4055-9724-a2d2b2b1da9b	2018-04-29 21:53:05	image/jpeg	http://sernecportal.org/portal/collections/individual/index.php?occid=2077661	StillImage	Photograph	en
3865555	http://bry.byu.edu/Herbarium/imgbry/00/0007/BRYV0007462_lg.jpg	http://bry.byu.edu/Herbarium/imgbry/00/0007/BRYV0007462_lg.jpg	http://bry.byu.edu/Herbarium/imgbry/00/0007/BRYV0007462_tn.jpg	http://bry.byu.edu/Herbarium/imgbry/00/0007/BRYV0007462_sm.jpg		Brigham Young University	CC BY-NC (Attribution-Non-Commercial)	http://creativecommons.org/licenses/by-nc/3.0/			urn:uuid:77956c98-9563-4cca-b44a-8b2de92198fc	2015-03-03 14:33:27	image/jpeg	http://sernecportal.org/portal/collections/individual/index.php?occid=3865555	StillImage	Photograph	en
3865616	http://bry.byu.edu/Herbarium/imgbry/00/0007/BRYV0007457_lg.jpg	http://bry.byu.edu/Herbarium/imgbry/00/0007/BRYV0007457_lg.jpg	http://bry.byu.edu/Herbarium/imgbry/00/0007/BRYV0007457_tn.jpg	http://bry.byu.edu/Herbarium/imgbry/00/0007/BRYV0007457_sm.jpg		Brigham Young University	CC BY-NC (Attribution-Non-Commercial)	http://creativecommons.org/licenses/by-nc/3.0/			urn:uuid:551f7fa3-b88a-4f79-826f-87be37d2c42c	2015-03-03 14:33:18	image/jpeg	http://sernecportal.org/portal/collections/individual/index.php?occid=3865616	StillImage	Photograph	en
5548870	http://db.herbarium.arizona.edu/images/ARIZ/ARIZ/00160/ARIZ160736_lg.jpg	http://db.herbarium.arizona.edu/images/ARIZ/ARIZ/00160/ARIZ160736_lg.jpg	http://swbiodiversity.org/imglib/arizona/ARIZ/00160/ARIZ160736_lg_1523460929_tn.jpg	http://swbiodiversity.org/imglib/arizona/ARIZ/00160/ARIZ160736_lg_1523460929_web.jpg		University of Arizona Herbarium (ARIZ)	CC BY-NC (Attribution-Non-Commercial)	http://creativecommons.org/licenses/by-nc/3.0/			urn:uuid:1fa82349-78ae-46e1-96c8-d7880176151f	2018-03-23 19:34:29	image/jpeg	http://sernecportal.org/portal/collections/individual/index.php?occid=5548870	StillImage	Photograph	en
5548874	http://db.herbarium.arizona.edu/images/ARIZ/ARIZ/00189/ARIZ189460_lg.jpg	http://db.herbarium.arizona.edu/images/ARIZ/ARIZ/00189/ARIZ189460_lg.jpg	http://swbiodiversity.org/imglib/arizona/ARIZ/00189/ARIZ189460_lg_1522181141_tn.jpg	http://swbiodiversity.org/imglib/arizona/ARIZ/00189/ARIZ189460_lg_1522181141_web.jpg		University of Arizona Herbarium (ARIZ)	CC BY-NC (Attribution-Non-Commercial)	http://creativecommons.org/licenses/by-nc/3.0/			urn:uuid:c232f104-f729-4603-a110-57417afb2e85	2018-03-23 19:34:29	image/jpeg	http://sernecportal.org/portal/collections/individual/index.php?occid=5548874	StillImage	Photograph	en
6075873	http://swbiodiversity.org/imglib/arizona/SJNM/SJNM-V-0000/SJNM-V-0000448_1541534338_lg.jpg	http://swbiodiversity.org/imglib/arizona/SJNM/SJNM-V-0000/SJNM-V-0000448_1541534338_lg.jpg	http://swbiodiversity.org/imglib/arizona/SJNM/SJNM-V-0000/SJNM-V-0000448_1541534338_tn.jpg	http://swbiodiversity.org/imglib/arizona/SJNM/SJNM-V-0000/SJNM-V-0000448_1541534338.jpg		San Juan College Herbarium (SJNM)	SJNM Herbarium	http://creativecommons.org/licenses/by-nc/3.0/			urn:uuid:26e2254e-716e-4abb-a688-a2a2bcc848fb	2018-11-06 14:59:00	image/jpeg	http://sernecportal.org/portal/collections/individual/index.php?occid=6075873	StillImage	Photograph	en
9204899	https://bisque.cyverse.org/image_service/image/00-8xT2CoijebzNv7f8xgzX4b?resize=4000&format=jpeg	https://bisque.cyverse.org/image_service/image/00-8xT2CoijebzNv7f8xgzX4b?resize=4000&format=jpeg	https://bisque.cyverse.org/image_service/image/00-8xT2CoijebzNv7f8xgzX4b?thumbnail=200,200	https://bisque.cyverse.org/image_service/image/00-8xT2CoijebzNv7f8xgzX4b?resize=1250&format=jpeg		University of Tennessee Vascular Herbarium (TENN)	CC0 1.0 (Public-domain)	http://creativecommons.org/publicdomain/zero/1.0/			urn:uuid:7ff53c57-32a6-4442-8b29-cb4daa0e3870	2017-01-13 22:07:05	image/jpeg	http://sernecportal.org/portal/collections/individual/index.php?occid=9204899	StillImage	Photograph	en
11039638	http://storage.idigbio.org/vt/vplants/UVMVT187/UVMVT187360_lg.jpg	http://storage.idigbio.org/vt/vplants/UVMVT187/UVMVT187360_lg.jpg	http://storage.idigbio.org/vt/vplants/UVMVT187/UVMVT187360_tn.jpg	http://storage.idigbio.org/vt/vplants/UVMVT187/UVMVT187360.jpg		University of Vermont	CC BY-NC (Attribution-Non-Commercial)	http://creativecommons.org/licenses/by-nc/3.0/			urn:uuid:25f29ef0-4abe-4d4f-8474-f90aa4f1a433	2016-09-14 06:45:18	image/jpeg	http://sernecportal.org/portal/collections/individual/index.php?occid=11039638	StillImage	Photograph	en
11039834	http://storage.idigbio.org/vt/vplants/UVMVT187/UVMVT187264_lg.jpg	http://storage.idigbio.org/vt/vplants/UVMVT187/UVMVT187264_lg.jpg	http://storage.idigbio.org/vt/vplants/UVMVT187/UVMVT187264_tn.jpg	http://storage.idigbio.org/vt/vplants/UVMVT187/UVMVT187264.jpg		University of Vermont	CC BY-NC (Attribution-Non-Commercial)	http://creativecommons.org/licenses/by-nc/3.0/			urn:uuid:129cf8a1-11e1-4313-9a5c-9f4e2ef9b14d	2016-09-14 06:08:28	image/jpeg	http://sernecportal.org/portal/collections/individual/index.php?occid=11039834	StillImage	Photograph	en
11039861	http://storage.idigbio.org/vt/vplants/UVMVT187/UVMVT187325_lg.jpg	http://storage.idigbio.org/vt/vplants/UVMVT187/UVMVT187325_lg.jpg	http://storage.idigbio.org/vt/vplants/UVMVT187/UVMVT187325_tn.jpg	http://storage.idigbio.org/vt/vplants/UVMVT187/UVMVT187325.jpg		University of Vermont	CC BY-NC (Attribution-Non-Commercial)	http://creativecommons.org/licenses/by-nc/3.0/			urn:uuid:42c13955-0ced-4b4c-88a6-60a925e5ac18	2016-09-14 06:13:11	image/jpeg	http://sernecportal.org/portal/collections/individual/index.php?occid=11039861	StillImage	Photograph	en
11039870	http://storage.idigbio.org/vt/vplants/UVMVT187/UVMVT187343_lg.jpg	http://storage.idigbio.org/vt/vplants/UVMVT187/UVMVT187343_lg.jpg	http://storage.idigbio.org/vt/vplants/UVMVT187/UVMVT187343_tn.jpg	http://storage.idigbio.org/vt/vplants/UVMVT187/UVMVT187343.jpg		University of Vermont	CC BY-NC (Attribution-Non-Commercial)	http://creativecommons.org/licenses/by-nc/3.0/			urn:uuid:e8d23a31-636d-4b90-85b6-e7a9861f7f57	2016-09-14 06:40:21	image/jpeg	http://sernecportal.org/portal/collections/individual/index.php?occid=11039870	StillImage	Photograph	en
11039878	http://storage.idigbio.org/vt/vplants/UVMVT187/UVMVT187351_lg.jpg	http://storage.idigbio.org/vt/vplants/UVMVT187/UVMVT187351_lg.jpg	http://storage.idigbio.org/vt/vplants/UVMVT187/UVMVT187351_tn.jpg	http://storage.idigbio.org/vt/vplants/UVMVT187/UVMVT187351.jpg		University of Vermont	CC BY-NC (Attribution-Non-Commercial)	http://creativecommons.org/licenses/by-nc/3.0/			urn:uuid:900084cd-f95b-40da-8196-8251cfa85ff5	2016-09-14 06:04:56	image/jpeg	http://sernecportal.org/portal/collections/individual/index.php?occid=11039878	StillImage	Photograph	en
11039880	http://storage.idigbio.org/vt/vplants/UVMVT187/UVMVT187353_lg.jpg	http://storage.idigbio.org/vt/vplants/UVMVT187/UVMVT187353_lg.jpg	http://storage.idigbio.org/vt/vplants/UVMVT187/UVMVT187353_tn.jpg	http://storage.idigbio.org/vt/vplants/UVMVT187/UVMVT187353.jpg		University of Vermont	CC BY-NC (Attribution-Non-Commercial)	http://creativecommons.org/licenses/by-nc/3.0/			urn:uuid:8d4f3abd-5a61-4f50-9885-615ea64e80a2	2016-09-14 06:34:06	image/jpeg	http://sernecportal.org/portal/collections/individual/index.php?occid=11039880	StillImage	Photograph	en
11039881	http://storage.idigbio.org/vt/vplants/UVMVT187/UVMVT187354_lg.jpg	http://storage.idigbio.org/vt/vplants/UVMVT187/UVMVT187354_lg.jpg	http://storage.idigbio.org/vt/vplants/UVMVT187/UVMVT187354_tn.jpg	http://storage.idigbio.org/vt/vplants/UVMVT187/UVMVT187354.jpg		University of Vermont	CC BY-NC (Attribution-Non-Commercial)	http://creativecommons.org/licenses/by-nc/3.0/			urn:uuid:743a1775-593f-4388-bac6-8ba1e5f14faf	2016-09-14 06:32:59	image/jpeg	http://sernecportal.org/portal/collections/individual/index.php?occid=11039881	StillImage	Photograph	en
11039882	http://storage.idigbio.org/vt/vplants/UVMVT187/UVMVT187355_lg.jpg	http://storage.idigbio.org/vt/vplants/UVMVT187/UVMVT187355_lg.jpg	http://storage.idigbio.org/vt/vplants/UVMVT187/UVMVT187355_tn.jpg	http://storage.idigbio.org/vt/vplants/UVMVT187/UVMVT187355.jpg		University of Vermont	CC BY-NC (Attribution-Non-Commercial)	http://creativecommons.org/licenses/by-nc/3.0/			urn:uuid:19069ca9-8d3a-4403-bff1-5bb75bca540b	2016-09-14 06:47:40	image/jpeg	http://sernecportal.org/portal/collections/individual/index.php?occid=11039882	StillImage	Photograph	en
11039894	http://storage.idigbio.org/vt/vplants/UVMVT187/UVMVT187374_lg.jpg	http://storage.idigbio.org/vt/vplants/UVMVT187/UVMVT187374_lg.jpg	http://storage.idigbio.org/vt/vplants/UVMVT187/UVMVT187374_tn.jpg	http://storage.idigbio.org/vt/vplants/UVMVT187/UVMVT187374.jpg		University of Vermont	CC BY-NC (Attribution-Non-Commercial)	http://creativecommons.org/licenses/by-nc/3.0/			urn:uuid:980a3bd9-782e-419f-a711-c078e2689f29	2016-09-14 06:21:17	image/jpeg	http://sernecportal.org/portal/collections/individual/index.php?occid=11039894	StillImage	Photograph	en
11068844	http://sernecportal.org/imglib/sernec/UNCC/00002/UNCC_02145_1471459531_lg.jpg	http://sernecportal.org/imglib/sernec/UNCC/00002/UNCC_02145_1471459531_lg.jpg	http://sernecportal.org/imglib/sernec/UNCC/00002/UNCC_02145_1471459531_tn.jpg	http://sernecportal.org/imglib/sernec/UNCC/00002/UNCC_02145_1471459531.jpg		Mecklenburg County Park and Recreation Herbarium (UNCC)	CC BY-NC (Attribution-Non-Commercial)	http://creativecommons.org/licenses/by-nc/3.0/			urn:uuid:1dd9f1ce-02f7-4abf-8f2b-8fe5a603b7f1	2016-08-17 14:45:32	image/jpeg	http://sernecportal.org/portal/collections/individual/index.php?occid=11068844	StillImage	Photograph	en
11165737	https://bisque.cyverse.org/image_service/image/00-aF4DACosPmoSnoEa9rduH4?resize=4000&format=jpeg	https://bisque.cyverse.org/image_service/image/00-aF4DACosPmoSnoEa9rduH4?resize=4000&format=jpeg	https://bisque.cyverse.org/image_service/image/00-aF4DACosPmoSnoEa9rduH4?thumbnail=200,200	https://bisque.cyverse.org/image_service/image/00-aF4DACosPmoSnoEa9rduH4?resize=1250&format=jpeg		Mecklenburg County Park and Recreation Herbarium (UNCC)	CC BY-NC (Attribution-Non-Commercial)	http://creativecommons.org/licenses/by-nc/3.0/			urn:uuid:3bbdf965-5ef6-4e0b-b3f2-841c5d91e8cd	2017-04-06 12:39:01	image/jpeg	http://sernecportal.org/portal/collections/individual/index.php?occid=11165737	StillImage	Photograph	en
11167215	https://bisque.cyverse.org/image_service/image/00-gTgdKWpuQDr3NjAALcvRkg?resize=4000&format=jpeg	https://bisque.cyverse.org/image_service/image/00-gTgdKWpuQDr3NjAALcvRkg?resize=4000&format=jpeg	https://bisque.cyverse.org/image_service/image/00-gTgdKWpuQDr3NjAALcvRkg?thumbnail=200,200	https://bisque.cyverse.org/image_service/image/00-gTgdKWpuQDr3NjAALcvRkg?resize=1250&format=jpeg		Mecklenburg County Park and Recreation Herbarium (UNCC)	CC BY-NC (Attribution-Non-Commercial)	http://creativecommons.org/licenses/by-nc/3.0/			urn:uuid:a28730cb-3860-4720-b65c-ec5e6b7f52aa	2017-04-06 12:39:02	image/jpeg	http://sernecportal.org/portal/collections/individual/index.php?occid=11167215	StillImage	Photograph	en
11243740	http://www.ngpherbaria.org/imglib/ngreatplains/HPC/HPC00025/IMG_0199_1474922881_lg.jpg	http://www.ngpherbaria.org/imglib/ngreatplains/HPC/HPC00025/IMG_0199_1474922881_lg.jpg	http://www.ngpherbaria.org/imglib/ngreatplains/HPC/HPC00025/IMG_0199_1474922881_tn.jpg	http://www.ngpherbaria.org/imglib/ngreatplains/HPC/HPC00025/IMG_0199_1474922881.jpg		Howard Payne University	CC BY (Attribution)	http://creativecommons.org/licenses/by/3.0/			urn:uuid:fd837146-ae03-47d9-87ee-d379b41b7201	2016-09-26 16:48:01	image/jpeg	http://sernecportal.org/portal/collections/individual/index.php?occid=11243740	StillImage	Photograph	en
11320597	http://images.cyberfloralouisiana.com/images/specimensheets/lsus/0/0/38/0/LSUS003800.jpg	http://images.cyberfloralouisiana.com/images/specimensheets/lsus/0/0/38/0/LSUS003800.jpg	http://sernecportal.org/imglib/sernec/LSUS/LSUS003/LSUS003800_tn.jpg	http://sernecportal.org/imglib/sernec/LSUS/LSUS003/LSUS003800.jpg		Louisiana State University Shreveport, D. T. MacRoberts Herbarium (LSUS)	CC0 1.0 (Public-domain)	http://creativecommons.org/publicdomain/zero/1.0/			urn:uuid:ea9f5e61-2781-4df4-9a85-b67e67d76b06	2016-10-10 14:32:52	image/jpeg	http://sernecportal.org/portal/collections/individual/index.php?occid=11320597	StillImage	Photograph	en
11320599	http://images.cyberfloralouisiana.com/images/specimensheets/lsus/0/0/38/1/LSUS003801.jpg	http://images.cyberfloralouisiana.com/images/specimensheets/lsus/0/0/38/1/LSUS003801.jpg	http://sernecportal.org/imglib/sernec/LSUS/LSUS003/LSUS003801_tn.jpg	http://sernecportal.org/imglib/sernec/LSUS/LSUS003/LSUS003801.jpg		Louisiana State University Shreveport, D. T. MacRoberts Herbarium (LSUS)	CC0 1.0 (Public-domain)	http://creativecommons.org/publicdomain/zero/1.0/			urn:uuid:896a62c1-8b00-4889-8300-67c4916518a3	2016-10-10 14:32:55	image/jpeg	http://sernecportal.org/portal/collections/individual/index.php?occid=11320599	StillImage	Photograph	en
11346827	http://images.cyberfloralouisiana.com/images/specimensheets/no/0/0/0/26/NO0000026.jpg	http://images.cyberfloralouisiana.com/images/specimensheets/no/0/0/0/26/NO0000026.jpg	http://sernecportal.org/imglib/sernec/NO/NO0000/NO0000026_tn.jpg	http://sernecportal.org/imglib/sernec/NO/NO0000/NO0000026.jpg		Tulane Herbarium (NO)	CC0 1.0 (Public-domain)	http://creativecommons.org/publicdomain/zero/1.0/			urn:uuid:699a6722-92b2-4d27-a6fc-487cb7fb0ad9	2016-10-11 13:43:15	image/jpeg	http://sernecportal.org/portal/collections/individual/index.php?occid=11346827	StillImage	Photograph	en
11346860	http://images.cyberfloralouisiana.com/images/specimensheets/no/0/0/0/39/NO0000039.jpg	http://images.cyberfloralouisiana.com/images/specimensheets/no/0/0/0/39/NO0000039.jpg	http://sernecportal.org/imglib/sernec/NO/NO0000/NO0000039_tn.jpg	http://sernecportal.org/imglib/sernec/NO/NO0000/NO0000039.jpg		Tulane Herbarium (NO)	CC0 1.0 (Public-domain)	http://creativecommons.org/publicdomain/zero/1.0/			urn:uuid:c7865ae7-d3d2-474a-a4c7-f697f07e71ba	2016-10-11 13:44:02	image/jpeg	http://sernecportal.org/portal/collections/individual/index.php?occid=11346860	StillImage	Photograph	en
11347108	http://images.cyberfloralouisiana.com/images/specimensheets/no/0/0/1/20/NO0000120.jpg	http://images.cyberfloralouisiana.com/images/specimensheets/no/0/0/1/20/NO0000120.jpg	http://sernecportal.org/imglib/sernec/NO/NO0000/NO0000120_tn.jpg	http://sernecportal.org/imglib/sernec/NO/NO0000/NO0000120.jpg		Tulane Herbarium (NO)	CC0 1.0 (Public-domain)	http://creativecommons.org/publicdomain/zero/1.0/			urn:uuid:4b80439d-1802-4a99-9f2d-b5d4cd21f6a8	2016-10-11 13:49:36	image/jpeg	http://sernecportal.org/portal/collections/individual/index.php?occid=11347108	StillImage	Photograph	en
12518650	http://db.herbarium.arizona.edu/images/ARIZ/ARIZ/00429/ARIZ429128_lg.jpg	http://db.herbarium.arizona.edu/images/ARIZ/ARIZ/00429/ARIZ429128_lg.jpg	http://db.herbarium.arizona.edu/images/ARIZ/ARIZ/00429/ARIZ429128_tn.jpg	http://db.herbarium.arizona.edu/images/ARIZ/ARIZ/00429/ARIZ429128.jpg		University of Arizona Herbarium (ARIZ)	CC BY-NC (Attribution-Non-Commercial)	http://creativecommons.org/licenses/by-nc/3.0/			urn:uuid:5932d833-59b7-4e5e-8900-3ea0407495fb	2017-02-21 12:32:09	image/jpeg	http://sernecportal.org/portal/collections/individual/index.php?occid=12518650	StillImage	Photograph	en
14635587	http://swbiodiversity.org/imglib/arizona/EIU/EIU019/EIU019012.jpg	http://swbiodiversity.org/imglib/arizona/EIU/EIU019/EIU019012.jpg	http://swbiodiversity.org/imglib/arizona/EIU/EIU019/EIU019012_1498222125_tn.jpg	http://swbiodiversity.org/imglib/arizona/EIU/EIU019/EIU019012.jpg		Stover-Ebinger Herbarium (Eastern Illinois University) (EIU)	CC BY-NC (Attribution-Non-Commercial)	http://creativecommons.org/licenses/by-nc/3.0/			urn:uuid:b15a5c21-8594-4bc1-a524-bd656a29ea2c	2017-06-19 10:50:04	image/jpeg	http://sernecportal.org/portal/collections/individual/index.php?occid=14635587	StillImage	Photograph	en
18935664	https://api.idigbio.org/v2/media/c0c731da26a1efe67679c3549784f57d	https://api.idigbio.org/v2/media/c0c731da26a1efe67679c3549784f57d	https://api.idigbio.org/v2/media/c0c731da26a1efe67679c3549784f57d?size=thumbnail	https://api.idigbio.org/v2/media/c0c731da26a1efe67679c3549784f57d?size=webview		Kent State University Herbarium (KE)	CC0 1.0 (Public-domain)	http://creativecommons.org/publicdomain/zero/1.0/			urn:uuid:2d824a16-5d0f-4fd2-9841-56914a9f441a	2019-06-10 09:04:24	image/jpeg	http://sernecportal.org/portal/collections/individual/index.php?occid=18935664	StillImage	Photograph	en
18936267	https://api.idigbio.org/v2/media/0c2982aac22f9a568a1f017ed2839840	https://api.idigbio.org/v2/media/0c2982aac22f9a568a1f017ed2839840	https://api.idigbio.org/v2/media/0c2982aac22f9a568a1f017ed2839840?size=thumbnail	https://api.idigbio.org/v2/media/0c2982aac22f9a568a1f017ed2839840?size=webview		Kent State University Herbarium (KE)	CC0 1.0 (Public-domain)	http://creativecommons.org/publicdomain/zero/1.0/			urn:uuid:24807711-b739-4a71-8643-d199940ace34	2019-06-10 09:04:24	image/jpeg	http://sernecportal.org/portal/collections/individual/index.php?occid=18936267	StillImage	Photograph	en
20933458	https://api.idigbio.org/v2/media/0c80787cfd457f8300272b85d6a18018	https://api.idigbio.org/v2/media/0c80787cfd457f8300272b85d6a18018	https://api.idigbio.org/v2/media/0c80787cfd457f8300272b85d6a18018?size=thumbnail	https://api.idigbio.org/v2/media/0c80787cfd457f8300272b85d6a18018?size=webview		University of Wisconsin-Madison, Wisconsin State Herbarium (WIS)	CC BY-NC (Attribution-Non-Commercial)	http://creativecommons.org/licenses/by-nc/3.0/			urn:uuid:6c426072-216a-4705-a29e-98812e8d6109	2018-12-11 14:23:31	image/jpeg	http://sernecportal.org/portal/collections/individual/index.php?occid=20933458	StillImage	Photograph	en
21409919	https://bisque.cyverse.org/image_service/image/00-w7B4dE6Uv2kTT9gZRoYudJ/resize:4000/format:jpeg	https://bisque.cyverse.org/image_service/image/00-w7B4dE6Uv2kTT9gZRoYudJ/resize:4000/format:jpeg	https://bisque.cyverse.org/image_service/image/00-w7B4dE6Uv2kTT9gZRoYudJ/thumbnail:200,200	https://bisque.cyverse.org/image_service/image/00-w7B4dE6Uv2kTT9gZRoYudJ/resize:1250/format:jpeg		University of Georgia Herbarium (GA)	CC BY-NC (Attribution-Non-Commercial)	http://creativecommons.org/licenses/by-nc/3.0/			urn:uuid:818796e8-9b1c-48ec-81fc-e040b7cd8c55	2019-03-27 15:06:53	image/jpeg	http://sernecportal.org/portal/collections/individual/index.php?occid=21409919	StillImage	Photograph	en
21416699	https://bisque.cyverse.org/image_service/image/00-o4qMLedrPkCk9fppacXYbn/resize:4000/format:jpeg	https://bisque.cyverse.org/image_service/image/00-o4qMLedrPkCk9fppacXYbn/resize:4000/format:jpeg	https://bisque.cyverse.org/image_service/image/00-o4qMLedrPkCk9fppacXYbn/thumbnail:200,200	https://bisque.cyverse.org/image_service/image/00-o4qMLedrPkCk9fppacXYbn/resize:1250/format:jpeg		University of Georgia Herbarium (GA)	CC BY-NC (Attribution-Non-Commercial)	http://creativecommons.org/licenses/by-nc/3.0/			urn:uuid:6aa9e09d-989f-4ede-aea0-15249ca234ac	2019-03-29 08:04:41	image/jpeg	http://sernecportal.org/portal/collections/individual/index.php?occid=21416699	StillImage	Photograph	en
21418878	https://bisque.cyverse.org/image_service/image/00-9qHWsLRDA5ed5bY7QNrKmk/resize:4000/format:jpeg	https://bisque.cyverse.org/image_service/image/00-9qHWsLRDA5ed5bY7QNrKmk/resize:4000/format:jpeg	https://bisque.cyverse.org/image_service/image/00-9qHWsLRDA5ed5bY7QNrKmk/thumbnail:200,200	https://bisque.cyverse.org/image_service/image/00-9qHWsLRDA5ed5bY7QNrKmk/resize:1250/format:jpeg		University of Georgia Herbarium (GA)	CC BY-NC (Attribution-Non-Commercial)	http://creativecommons.org/licenses/by-nc/3.0/			urn:uuid:c3837d04-1f24-4b3f-8c6a-9da62a341bee	2019-03-27 06:58:04	image/jpeg	http://sernecportal.org/portal/collections/individual/index.php?occid=21418878	StillImage	Photograph	en
21421914	https://bisque.cyverse.org/image_service/image/00-twS9ENvQcAqfUV6Cphbd86/resize:4000/format:jpeg	https://bisque.cyverse.org/image_service/image/00-twS9ENvQcAqfUV6Cphbd86/resize:4000/format:jpeg	https://bisque.cyverse.org/image_service/image/00-twS9ENvQcAqfUV6Cphbd86/thumbnail:200,200	https://bisque.cyverse.org/image_service/image/00-twS9ENvQcAqfUV6Cphbd86/resize:1250/format:jpeg		University of Georgia Herbarium (GA)	CC BY-NC (Attribution-Non-Commercial)	http://creativecommons.org/licenses/by-nc/3.0/			urn:uuid:446a6dcb-34b1-4414-812c-bdb47b3e5d29	2019-03-27 15:06:53	image/jpeg	http://sernecportal.org/portal/collections/individual/index.php?occid=21421914	StillImage	Photograph	en
21422454	https://bisque.cyverse.org/image_service/image/00-AusTetwYMSRBvJixyfjbEj/resize:4000/format:jpeg	https://bisque.cyverse.org/image_service/image/00-AusTetwYMSRBvJixyfjbEj/resize:4000/format:jpeg	https://bisque.cyverse.org/image_service/image/00-AusTetwYMSRBvJixyfjbEj/thumbnail:200,200	https://bisque.cyverse.org/image_service/image/00-AusTetwYMSRBvJixyfjbEj/resize:1250/format:jpeg		University of Georgia Herbarium (GA)	CC BY-NC (Attribution-Non-Commercial)	http://creativecommons.org/licenses/by-nc/3.0/			urn:uuid:9d021824-ec6f-4a52-a306-3983358af4a1	2019-03-27 15:06:53	image/jpeg	http://sernecportal.org/portal/collections/individual/index.php?occid=21422454	StillImage	Photograph	en
21866685	https://bisque.cyverse.org/image_service/image/00-Qp52coMB8PVGdTeAwQvCrf/resize:4000/format:jpeg	https://bisque.cyverse.org/image_service/image/00-Qp52coMB8PVGdTeAwQvCrf/resize:4000/format:jpeg	https://bisque.cyverse.org/image_service/image/00-Qp52coMB8PVGdTeAwQvCrf/thumbnail:200,200	https://bisque.cyverse.org/image_service/image/00-Qp52coMB8PVGdTeAwQvCrf/resize:1250/format:jpeg		Duke University (DUKE)	CC BY-NC (Attribution-Non-Commercial)	http://creativecommons.org/licenses/by-nc/3.0/			urn:uuid:5c0525c9-cc95-4ff7-8859-8b5582013895	2019-06-12 16:09:08	image/jpeg	http://sernecportal.org/portal/collections/individual/index.php?occid=21866685	StillImage	Photograph	en

## Sheet: E. laevigatum
coreid	identifier	accessURI	thumbnailAccessURI	goodQualityAccessURI	rights	Owner	UsageTerms	WebStatement	caption	comments	providerManagedID	MetadataDate	format	associatedSpecimenReference	type	subtype	metadataLanguage
175085	https://api.idigbio.org/v2/media/fadb1f76fc5d7baab9525988360cd176	https://api.idigbio.org/v2/media/fadb1f76fc5d7baab9525988360cd176	https://api.idigbio.org/v2/media/fadb1f76fc5d7baab9525988360cd176?size=thumbnail	https://api.idigbio.org/v2/media/fadb1f76fc5d7baab9525988360cd176?size=webview		Utah State University	CC0 1.0 (Public-domain)	http://creativecommons.org/publicdomain/zero/1.0/			urn:uuid:fcf8de91-5733-4f4c-addb-012e90a62ffa	2019-01-06 12:18:45	image/jpeg	http://sernecportal.org/portal/collections/individual/index.php?occid=175085	StillImage	Photograph	en
175087	https://api.idigbio.org/v2/media/a37b0858d095aabc01b60d035182e20f	https://api.idigbio.org/v2/media/a37b0858d095aabc01b60d035182e20f	https://api.idigbio.org/v2/media/a37b0858d095aabc01b60d035182e20f?size=thumbnail	https://api.idigbio.org/v2/media/a37b0858d095aabc01b60d035182e20f?size=webview		Utah State University	CC0 1.0 (Public-domain)	http://creativecommons.org/publicdomain/zero/1.0/			urn:uuid:320ba15c-c2b3-4c13-8f9f-f8a7b60d3346	2019-01-06 12:18:45	image/jpeg	http://sernecportal.org/portal/collections/individual/index.php?occid=175087	StillImage	Photograph	en
175089	https://api.idigbio.org/v2/media/6ee0786239affeb5df02d1a6c1747406	https://api.idigbio.org/v2/media/6ee0786239affeb5df02d1a6c1747406	https://api.idigbio.org/v2/media/6ee0786239affeb5df02d1a6c1747406?size=thumbnail	https://api.idigbio.org/v2/media/6ee0786239affeb5df02d1a6c1747406?size=webview		Utah State University	CC0 1.0 (Public-domain)	http://creativecommons.org/publicdomain/zero/1.0/			urn:uuid:7446906f-c20e-4638-8c0a-0e36a99ae56e	2019-01-06 12:18:45	image/jpeg	http://sernecportal.org/portal/collections/individual/index.php?occid=175089	StillImage	Photograph	en
175090	https://api.idigbio.org/v2/media/1ff714f89cc62f615837f3a7e380af00	https://api.idigbio.org/v2/media/1ff714f89cc62f615837f3a7e380af00	https://api.idigbio.org/v2/media/1ff714f89cc62f615837f3a7e380af00?size=thumbnail	https://api.idigbio.org/v2/media/1ff714f89cc62f615837f3a7e380af00?size=webview		Utah State University	CC0 1.0 (Public-domain)	http://creativecommons.org/publicdomain/zero/1.0/			urn:uuid:15dac640-e085-411f-97db-f0ddfd8a8b05	2019-01-06 12:18:45	image/jpeg	http://sernecportal.org/portal/collections/individual/index.php?occid=175090	StillImage	Photograph	en
175095	https://api.idigbio.org/v2/media/9acfa747a47a05cd1c05c86f92162599	https://api.idigbio.org/v2/media/9acfa747a47a05cd1c05c86f92162599	https://api.idigbio.org/v2/media/9acfa747a47a05cd1c05c86f92162599?size=thumbnail	https://api.idigbio.org/v2/media/9acfa747a47a05cd1c05c86f92162599?size=webview		Utah State University	CC0 1.0 (Public-domain)	http://creativecommons.org/publicdomain/zero/1.0/			urn:uuid:032efdae-14d7-4ec8-9e98-298878b85471	2019-01-06 12:18:45	image/jpeg	http://sernecportal.org/portal/collections/individual/index.php?occid=175095	StillImage	Photograph	en
180252	https://api.idigbio.org/v2/media/9004dd5294395516c0ee75e2fce170c1	https://api.idigbio.org/v2/media/9004dd5294395516c0ee75e2fce170c1	https://api.idigbio.org/v2/media/9004dd5294395516c0ee75e2fce170c1?size=thumbnail	https://api.idigbio.org/v2/media/9004dd5294395516c0ee75e2fce170c1?size=webview		Utah State University	CC0 1.0 (Public-domain)	http://creativecommons.org/publicdomain/zero/1.0/			urn:uuid:f3095d86-ed6e-42fb-9a5b-aa0f776f0c3a	2019-01-06 12:18:45	image/jpeg	http://sernecportal.org/portal/collections/individual/index.php?occid=180252	StillImage	Photograph	en
180661	https://api.idigbio.org/v2/media/d657928ac24f2f3cd2098c294d65ea28	https://api.idigbio.org/v2/media/d657928ac24f2f3cd2098c294d65ea28	https://api.idigbio.org/v2/media/d657928ac24f2f3cd2098c294d65ea28?size=thumbnail	https://api.idigbio.org/v2/media/d657928ac24f2f3cd2098c294d65ea28?size=webview		Utah State University	CC0 1.0 (Public-domain)	http://creativecommons.org/publicdomain/zero/1.0/			urn:uuid:789f5348-ba62-4bf8-a487-7a2d2d80b194	2019-01-06 12:18:45	image/jpeg	http://sernecportal.org/portal/collections/individual/index.php?occid=180661	StillImage	Photograph	en
181758	https://api.idigbio.org/v2/media/e3294ac4a1c79b8411360b38f963517d	https://api.idigbio.org/v2/media/e3294ac4a1c79b8411360b38f963517d	https://api.idigbio.org/v2/media/e3294ac4a1c79b8411360b38f963517d?size=thumbnail	https://api.idigbio.org/v2/media/e3294ac4a1c79b8411360b38f963517d?size=webview		Utah State University	CC0 1.0 (Public-domain)	http://creativecommons.org/publicdomain/zero/1.0/			urn:uuid:b6a45f5d-f792-46c7-9057-bfd607042cca	2019-01-06 12:18:45	image/jpeg	http://sernecportal.org/portal/collections/individual/index.php?occid=181758	StillImage	Photograph	en
182107	https://api.idigbio.org/v2/media/8753d8c40978e7508af6e645ecb79b42	https://api.idigbio.org/v2/media/8753d8c40978e7508af6e645ecb79b42	https://api.idigbio.org/v2/media/8753d8c40978e7508af6e645ecb79b42?size=thumbnail	https://api.idigbio.org/v2/media/8753d8c40978e7508af6e645ecb79b42?size=webview		Utah State University	CC0 1.0 (Public-domain)	http://creativecommons.org/publicdomain/zero/1.0/			urn:uuid:4a351717-b870-4589-aff4-5aa5735f0fac	2019-01-06 12:18:45	image/jpeg	http://sernecportal.org/portal/collections/individual/index.php?occid=182107	StillImage	Photograph	en
183283	https://api.idigbio.org/v2/media/6674b52f1b59124bbeebae5bcaf22b27	https://api.idigbio.org/v2/media/6674b52f1b59124bbeebae5bcaf22b27	https://api.idigbio.org/v2/media/6674b52f1b59124bbeebae5bcaf22b27?size=thumbnail	https://api.idigbio.org/v2/media/6674b52f1b59124bbeebae5bcaf22b27?size=webview		Utah State University	CC0 1.0 (Public-domain)	http://creativecommons.org/publicdomain/zero/1.0/			urn:uuid:ef100ce8-98c5-4c09-88e0-b31df0905732	2019-01-06 12:18:45	image/jpeg	http://sernecportal.org/portal/collections/individual/index.php?occid=183283	StillImage	Photograph	en
183610	https://api.idigbio.org/v2/media/c3837eae8cf8c7344e6d322b1c276175	https://api.idigbio.org/v2/media/c3837eae8cf8c7344e6d322b1c276175	https://api.idigbio.org/v2/media/c3837eae8cf8c7344e6d322b1c276175?size=thumbnail	https://api.idigbio.org/v2/media/c3837eae8cf8c7344e6d322b1c276175?size=webview		Utah State University	CC0 1.0 (Public-domain)	http://creativecommons.org/publicdomain/zero/1.0/			urn:uuid:8d7d4b2b-3333-4eef-af90-6ae9fc41050a	2019-01-06 12:18:45	image/jpeg	http://sernecportal.org/portal/collections/individual/index.php?occid=183610	StillImage	Photograph	en
183654	https://api.idigbio.org/v2/media/7f81254ddeab2089161750e468018e5c	https://api.idigbio.org/v2/media/7f81254ddeab2089161750e468018e5c	https://api.idigbio.org/v2/media/7f81254ddeab2089161750e468018e5c?size=thumbnail	https://api.idigbio.org/v2/media/7f81254ddeab2089161750e468018e5c?size=webview		Utah State University	CC0 1.0 (Public-domain)	http://creativecommons.org/publicdomain/zero/1.0/			urn:uuid:0750c61d-ae0e-4ccc-a3df-0b1e431ee28c	2019-01-06 12:18:45	image/jpeg	http://sernecportal.org/portal/collections/individual/index.php?occid=183654	StillImage	Photograph	en
185232	https://api.idigbio.org/v2/media/4a7cbfe06adb44479323328aa10629bc	https://api.idigbio.org/v2/media/4a7cbfe06adb44479323328aa10629bc	https://api.idigbio.org/v2/media/4a7cbfe06adb44479323328aa10629bc?size=thumbnail	https://api.idigbio.org/v2/media/4a7cbfe06adb44479323328aa10629bc?size=webview		Utah State University	CC0 1.0 (Public-domain)	http://creativecommons.org/publicdomain/zero/1.0/			urn:uuid:935bdf03-ddb2-4c6e-894b-1d64268ae1af	2019-01-06 12:18:46	image/jpeg	http://sernecportal.org/portal/collections/individual/index.php?occid=185232	StillImage	Photograph	en
186615	https://api.idigbio.org/v2/media/d8581d5b0fbb58bbbcea3cb177a17071	https://api.idigbio.org/v2/media/d8581d5b0fbb58bbbcea3cb177a17071	https://api.idigbio.org/v2/media/d8581d5b0fbb58bbbcea3cb177a17071?size=thumbnail	https://api.idigbio.org/v2/media/d8581d5b0fbb58bbbcea3cb177a17071?size=webview		Utah State University	CC0 1.0 (Public-domain)	http://creativecommons.org/publicdomain/zero/1.0/			urn:uuid:fc2825a0-0e21-40e9-bf22-3d3e801cda58	2019-01-06 12:18:46	image/jpeg	http://sernecportal.org/portal/collections/individual/index.php?occid=186615	StillImage	Photograph	en
188537	https://api.idigbio.org/v2/media/837a14b5f4306518f3485dab47c3ad74	https://api.idigbio.org/v2/media/837a14b5f4306518f3485dab47c3ad74	https://api.idigbio.org/v2/media/837a14b5f4306518f3485dab47c3ad74?size=thumbnail	https://api.idigbio.org/v2/media/837a14b5f4306518f3485dab47c3ad74?size=webview		Utah State University	CC0 1.0 (Public-domain)	http://creativecommons.org/publicdomain/zero/1.0/			urn:uuid:70619bd1-43d0-475b-84bc-ef12528d4660	2019-01-06 12:18:46	image/jpeg	http://sernecportal.org/portal/collections/individual/index.php?occid=188537	StillImage	Photograph	en
189198	https://api.idigbio.org/v2/media/7f3ef61a7895f50ad4ee238c7078d06f	https://api.idigbio.org/v2/media/7f3ef61a7895f50ad4ee238c7078d06f	https://api.idigbio.org/v2/media/7f3ef61a7895f50ad4ee238c7078d06f?size=thumbnail	https://api.idigbio.org/v2/media/7f3ef61a7895f50ad4ee238c7078d06f?size=webview		Utah State University	CC0 1.0 (Public-domain)	http://creativecommons.org/publicdomain/zero/1.0/			urn:uuid:ca8f86c2-0be9-4b7c-bdb8-445b15c51648	2019-03-02 16:29:26	image/jpeg	http://sernecportal.org/portal/collections/individual/index.php?occid=189198	StillImage	Photograph	en
189199	https://api.idigbio.org/v2/media/28e33528b38af30bacecb1284d77a32f	https://api.idigbio.org/v2/media/28e33528b38af30bacecb1284d77a32f	https://api.idigbio.org/v2/media/28e33528b38af30bacecb1284d77a32f?size=thumbnail	https://api.idigbio.org/v2/media/28e33528b38af30bacecb1284d77a32f?size=webview		Utah State University	CC0 1.0 (Public-domain)	http://creativecommons.org/publicdomain/zero/1.0/			urn:uuid:c9f6ad11-fc98-409f-ad81-6844113401be	2019-01-06 12:18:46	image/jpeg	http://sernecportal.org/portal/collections/individual/index.php?occid=189199	StillImage	Photograph	en
195412	https://api.idigbio.org/v2/media/b005efcec0681cb0b56308595ce912f2	https://api.idigbio.org/v2/media/b005efcec0681cb0b56308595ce912f2	https://api.idigbio.org/v2/media/b005efcec0681cb0b56308595ce912f2?size=thumbnail	https://api.idigbio.org/v2/media/b005efcec0681cb0b56308595ce912f2?size=webview		Utah State University	CC0 1.0 (Public-domain)	http://creativecommons.org/publicdomain/zero/1.0/			urn:uuid:c888b303-54fe-4aa3-ad0a-4a1bbdfeda20	2019-01-06 12:18:46	image/jpeg	http://sernecportal.org/portal/collections/individual/index.php?occid=195412	StillImage	Photograph	en
203521	https://api.idigbio.org/v2/media/ad05cfae64e5f618eaea2b6ff48dce19	https://api.idigbio.org/v2/media/ad05cfae64e5f618eaea2b6ff48dce19	https://api.idigbio.org/v2/media/ad05cfae64e5f618eaea2b6ff48dce19?size=thumbnail	https://api.idigbio.org/v2/media/ad05cfae64e5f618eaea2b6ff48dce19?size=webview		Utah State University	CC0 1.0 (Public-domain)	http://creativecommons.org/publicdomain/zero/1.0/			urn:uuid:c79e5c7d-7424-450b-b135-e626cfff6292	2019-01-06 12:18:47	image/jpeg	http://sernecportal.org/portal/collections/individual/index.php?occid=203521	StillImage	Photograph	en
207187	https://api.idigbio.org/v2/media/046666d57abc86e653469f3081d3d391	https://api.idigbio.org/v2/media/046666d57abc86e653469f3081d3d391	https://api.idigbio.org/v2/media/046666d57abc86e653469f3081d3d391?size=thumbnail	https://api.idigbio.org/v2/media/046666d57abc86e653469f3081d3d391?size=webview		Utah State University	CC0 1.0 (Public-domain)	http://creativecommons.org/publicdomain/zero/1.0/			urn:uuid:8f7aa3c1-d92a-49b2-b7bc-09bbe17ad971	2019-01-08 12:32:22	image/jpeg	http://sernecportal.org/portal/collections/individual/index.php?occid=207187	StillImage	Photograph	en
207755	https://api.idigbio.org/v2/media/ce7c6999b6323c8c8de390a0217fe0ed	https://api.idigbio.org/v2/media/ce7c6999b6323c8c8de390a0217fe0ed	https://api.idigbio.org/v2/media/ce7c6999b6323c8c8de390a0217fe0ed?size=thumbnail	https://api.idigbio.org/v2/media/ce7c6999b6323c8c8de390a0217fe0ed?size=webview		Utah State University	CC0 1.0 (Public-domain)	http://creativecommons.org/publicdomain/zero/1.0/			urn:uuid:498be1b4-514e-4136-909c-ad8895ab1f97	2019-01-08 12:32:22	image/jpeg	http://sernecportal.org/portal/collections/individual/index.php?occid=207755	StillImage	Photograph	en
210679	https://api.idigbio.org/v2/media/61224169429f75a06e7d5052a442116e	https://api.idigbio.org/v2/media/61224169429f75a06e7d5052a442116e	https://api.idigbio.org/v2/media/61224169429f75a06e7d5052a442116e?size=thumbnail	https://api.idigbio.org/v2/media/61224169429f75a06e7d5052a442116e?size=webview		Utah State University	CC0 1.0 (Public-domain)	http://creativecommons.org/publicdomain/zero/1.0/			urn:uuid:fbbc4c92-13c5-4de1-b84e-9d32019cbcf3	2019-01-08 12:32:22	image/jpeg	http://sernecportal.org/portal/collections/individual/index.php?occid=210679	StillImage	Photograph	en
210914	https://api.idigbio.org/v2/media/8c20db06b16652db78230e88c23b5043	https://api.idigbio.org/v2/media/8c20db06b16652db78230e88c23b5043	https://api.idigbio.org/v2/media/8c20db06b16652db78230e88c23b5043?size=thumbnail	https://api.idigbio.org/v2/media/8c20db06b16652db78230e88c23b5043?size=webview		Utah State University	CC0 1.0 (Public-domain)	http://creativecommons.org/publicdomain/zero/1.0/			urn:uuid:9bc6a615-c353-4dd3-b505-079ba2b4b454	2019-01-08 12:32:22	image/jpeg	http://sernecportal.org/portal/collections/individual/index.php?occid=210914	StillImage	Photograph	en
211114	https://api.idigbio.org/v2/media/c7d300e924389ad9188f20f53af8a707	https://api.idigbio.org/v2/media/c7d300e924389ad9188f20f53af8a707	https://api.idigbio.org/v2/media/c7d300e924389ad9188f20f53af8a707?size=thumbnail	https://api.idigbio.org/v2/media/c7d300e924389ad9188f20f53af8a707?size=webview		Utah State University	CC0 1.0 (Public-domain)	http://creativecommons.org/publicdomain/zero/1.0/			urn:uuid:9aeed076-0479-4b79-9acf-e54ffd95a2a6	2019-01-08 12:32:22	image/jpeg	http://sernecportal.org/portal/collections/individual/index.php?occid=211114	StillImage	Photograph	en
216246	https://api.idigbio.org/v2/media/d271a43062f7d226310abe5c17993c42	https://api.idigbio.org/v2/media/d271a43062f7d226310abe5c17993c42	https://api.idigbio.org/v2/media/d271a43062f7d226310abe5c17993c42?size=thumbnail	https://api.idigbio.org/v2/media/d271a43062f7d226310abe5c17993c42?size=webview		Utah State University	CC0 1.0 (Public-domain)	http://creativecommons.org/publicdomain/zero/1.0/			urn:uuid:16689182-e34d-42b3-9034-618f2ec24f0b	2019-01-08 12:32:22	image/jpeg	http://sernecportal.org/portal/collections/individual/index.php?occid=216246	StillImage	Photograph	en
216843	https://api.idigbio.org/v2/media/f5bcb7cb314282030b6e34e3a2e0a209	https://api.idigbio.org/v2/media/f5bcb7cb314282030b6e34e3a2e0a209	https://api.idigbio.org/v2/media/f5bcb7cb314282030b6e34e3a2e0a209?size=thumbnail	https://api.idigbio.org/v2/media/f5bcb7cb314282030b6e34e3a2e0a209?size=webview		Utah State University	CC0 1.0 (Public-domain)	http://creativecommons.org/publicdomain/zero/1.0/			urn:uuid:71f8ed02-0870-46c9-99ca-11090a3c7f25	2019-01-08 12:32:22	image/jpeg	http://sernecportal.org/portal/collections/individual/index.php?occid=216843	StillImage	Photograph	en
226553	https://api.idigbio.org/v2/media/e11ed18d5f7353e512c9ba66ad67f560	https://api.idigbio.org/v2/media/e11ed18d5f7353e512c9ba66ad67f560	https://api.idigbio.org/v2/media/e11ed18d5f7353e512c9ba66ad67f560?size=thumbnail	https://api.idigbio.org/v2/media/e11ed18d5f7353e512c9ba66ad67f560?size=webview		Utah State University	CC0 1.0 (Public-domain)	http://creativecommons.org/publicdomain/zero/1.0/			urn:uuid:73b40d97-3b1c-4ba3-978a-57c897ca9424	2019-01-08 12:32:22	image/jpeg	http://sernecportal.org/portal/collections/individual/index.php?occid=226553	StillImage	Photograph	en
226695	https://api.idigbio.org/v2/media/541897e916e3bfdd20fb9ed66c6846c2?size=fullsize	https://api.idigbio.org/v2/media/541897e916e3bfdd20fb9ed66c6846c2?size=fullsize	https://api.idigbio.org/v2/media/541897e916e3bfdd20fb9ed66c6846c2?size=thumbnail	https://api.idigbio.org/v2/media/541897e916e3bfdd20fb9ed66c6846c2?size=webview		Utah State University	CC0 1.0 (Public-domain)	http://creativecommons.org/publicdomain/zero/1.0/			urn:uuid:1f433233-19c3-4334-bc09-6cc34c696dc4	2016-07-28 16:50:07	image/jpeg	http://sernecportal.org/portal/collections/individual/index.php?occid=226695	StillImage	Photograph	en
229990	https://api.idigbio.org/v2/media/0f6b546d544fe94ed5a8110db8244b61	https://api.idigbio.org/v2/media/0f6b546d544fe94ed5a8110db8244b61	https://api.idigbio.org/v2/media/0f6b546d544fe94ed5a8110db8244b61?size=thumbnail	https://api.idigbio.org/v2/media/0f6b546d544fe94ed5a8110db8244b61?size=webview		Utah State University	CC0 1.0 (Public-domain)	http://creativecommons.org/publicdomain/zero/1.0/			urn:uuid:b8aec5ba-f323-4b40-bac7-ccecf56c6b84	2019-01-08 12:32:22	image/jpeg	http://sernecportal.org/portal/collections/individual/index.php?occid=229990	StillImage	Photograph	en
234277	https://api.idigbio.org/v2/media/fd72a46ea1eac371cf1a710c85bff788	https://api.idigbio.org/v2/media/fd72a46ea1eac371cf1a710c85bff788	https://api.idigbio.org/v2/media/fd72a46ea1eac371cf1a710c85bff788?size=thumbnail	https://api.idigbio.org/v2/media/fd72a46ea1eac371cf1a710c85bff788?size=webview		Utah State University	CC0 1.0 (Public-domain)	http://creativecommons.org/publicdomain/zero/1.0/			urn:uuid:1b804838-57f5-4bd2-9759-812d168a28bc	2019-01-08 12:32:23	image/jpeg	http://sernecportal.org/portal/collections/individual/index.php?occid=234277	StillImage	Photograph	en
238376	https://api.idigbio.org/v2/media/65f6fa0c29f16f41b44b22fd08f3e05f	https://api.idigbio.org/v2/media/65f6fa0c29f16f41b44b22fd08f3e05f	https://api.idigbio.org/v2/media/65f6fa0c29f16f41b44b22fd08f3e05f?size=thumbnail	https://api.idigbio.org/v2/media/65f6fa0c29f16f41b44b22fd08f3e05f?size=webview		Utah State University	CC0 1.0 (Public-domain)	http://creativecommons.org/publicdomain/zero/1.0/			urn:uuid:47040efe-f1b4-46a9-83f6-7572b70ca232	2019-01-08 12:32:23	image/jpeg	http://sernecportal.org/portal/collections/individual/index.php?occid=238376	StillImage	Photograph	en
253446	https://api.idigbio.org/v2/media/85d3519624a45e49383c70d94bf970de	https://api.idigbio.org/v2/media/85d3519624a45e49383c70d94bf970de	https://api.idigbio.org/v2/media/85d3519624a45e49383c70d94bf970de?size=thumbnail	https://api.idigbio.org/v2/media/85d3519624a45e49383c70d94bf970de?size=webview		Utah State University	CC0 1.0 (Public-domain)	http://creativecommons.org/publicdomain/zero/1.0/			urn:uuid:0423aab4-58ea-4386-aadb-1accf9006ea0	2019-01-08 12:32:23	image/jpeg	http://sernecportal.org/portal/collections/individual/index.php?occid=253446	StillImage	Photograph	en
255248	https://api.idigbio.org/v2/media/0b80b0c8dd00e65ef4c7e04962a2e3ff	https://api.idigbio.org/v2/media/0b80b0c8dd00e65ef4c7e04962a2e3ff	https://api.idigbio.org/v2/media/0b80b0c8dd00e65ef4c7e04962a2e3ff?size=thumbnail	https://api.idigbio.org/v2/media/0b80b0c8dd00e65ef4c7e04962a2e3ff?size=webview		Utah State University	CC0 1.0 (Public-domain)	http://creativecommons.org/publicdomain/zero/1.0/			urn:uuid:61ea237b-ca41-4f25-9750-e5e6950fdfe8	2019-01-08 12:32:23	image/jpeg	http://sernecportal.org/portal/collections/individual/index.php?occid=255248	StillImage	Photograph	en
258042	https://api.idigbio.org/v2/media/8946037a275ccfb9800eb63c6ab8f0e2	https://api.idigbio.org/v2/media/8946037a275ccfb9800eb63c6ab8f0e2	https://api.idigbio.org/v2/media/8946037a275ccfb9800eb63c6ab8f0e2?size=thumbnail	https://api.idigbio.org/v2/media/8946037a275ccfb9800eb63c6ab8f0e2?size=webview		Utah State University	CC0 1.0 (Public-domain)	http://creativecommons.org/publicdomain/zero/1.0/			urn:uuid:f7354563-5f6e-4560-bf5f-9b02723de48e	2019-01-08 12:32:23	image/jpeg	http://sernecportal.org/portal/collections/individual/index.php?occid=258042	StillImage	Photograph	en
259403	https://api.idigbio.org/v2/media/54ce93a30e9d52181d585358b1b31518	https://api.idigbio.org/v2/media/54ce93a30e9d52181d585358b1b31518	https://api.idigbio.org/v2/media/54ce93a30e9d52181d585358b1b31518?size=thumbnail	https://api.idigbio.org/v2/media/54ce93a30e9d52181d585358b1b31518?size=webview		Utah State University	CC0 1.0 (Public-domain)	http://creativecommons.org/publicdomain/zero/1.0/			urn:uuid:ac6ee258-0957-4141-9f81-a5b1b017d76f	2019-01-08 12:32:23	image/jpeg	http://sernecportal.org/portal/collections/individual/index.php?occid=259403	StillImage	Photograph	en
259835	https://api.idigbio.org/v2/media/84ec8ff3c5e6305ac7a5494ee14bb6a9	https://api.idigbio.org/v2/media/84ec8ff3c5e6305ac7a5494ee14bb6a9	https://api.idigbio.org/v2/media/84ec8ff3c5e6305ac7a5494ee14bb6a9?size=thumbnail	https://api.idigbio.org/v2/media/84ec8ff3c5e6305ac7a5494ee14bb6a9?size=webview		Utah State University	CC0 1.0 (Public-domain)	http://creativecommons.org/publicdomain/zero/1.0/			urn:uuid:902bf718-0ba1-4df1-80e7-6611caef0a51	2019-01-08 12:32:23	image/jpeg	http://sernecportal.org/portal/collections/individual/index.php?occid=259835	StillImage	Photograph	en
